# Supplementary material for: Effects of human recombinant granulocyte-colony stimulating factor treatment during in vitro culture on porcine pre-implantation embryos
Source: PLoS One. 2020 Mar 17;15(3):e0230247. doi: 10.1371/journal.pone.0230247 (PMC7077850; doi:10.1371/journal.pone.0230247)
Supplement: S1 File — (XLSX) [file pone.0230247.s001.xlsx]

## Sheet: Table 2
Number of replicate	Groups (ng/mL)	No. of oocytes	No.(%) of embryos developed to								No. of total cells
		cultured	Cleaved (%)		Blastocyst (%)						0	10	50	100
1	0	30	28	93.3333	9	30				1	42	48	47	45
	10	31	27	87.0968	10	32.2581				2	43	50	60	46
	50	33	31	93.9394	8	24.2424				3	34	48	41	43
	100	34	31	91.1765	11	32.3529				4	42	51	52	44
										5	38	43	50	45
Number of replicate	Groups (ng/mL)	No. of oocytes	No.(%) of embryos developed to							6	45	44	47	39
		cultured	Cleaved (%)		Blastocyst (%)					7	39	50	48	59
2	0	39	34	87.1795	13	33.3333				8	53	38	49	46
	10	37	34	91.8919	14	37.8378				9	50	52	45	34
	50	36	29	80.5556	11	30.5556				10	39	43	59	45
	100	29	26	89.6552	9	31.0345				11	56	49	52	60
										12	39	60	51	53
Number of replicate	Groups (ng/mL)	No. of oocytes	No.(%) of embryos developed to							13	54	48	47	45
		cultured	Cleaved (%)		Blastocyst (%)					14	46	44	62	46
3	0	37	32	86.4865	12	32.4324				15	47	64	57	36
	10	33	27	81.8182	11	33.3333				16	44	45	59	44
	50	47	44	93.617	12	25.5319				17	43	48	49	38
	100	36	31	86.1111	11	30.5556				18	44	60	48	43
										19	39	44	45	38
Number of replicate	Groups (ng/mL)	No. of oocytes	No.(%) of embryos developed to							20	41	45	46	44
		cultured	Cleaved (%)		Blastocyst (%)					21	54	55	54	45
4	0	38	33	86.8421	13	34.2105				22	51	53	43	48
	10	41	38	92.6829	15	36.5854				23	39	43	44	45
	50	42	39	92.8571	14	33.3333				24	38	39	43	46
	100	42	37	88.0952	15	35.7143				25	44	45	45
										26	42	46	44
Table 2. Effects of hrG-CSF supplementation at various concentrations on porcine in vitro development of parthenotes										27		48	48
Groups (ng/ml)	No. of oocytes	No. (%) of embryos developed to				Total cell numbers per BL(mean ± SEM)				28		49	45
	cultured (4)*	≥ 2-cells(%)		Blastocysts(%) †						29		44	46
control	144	127	88.5	47	31.8	44.0±1.1a	26			30		46
10	142	126	88.4	50	35	48.1±1.0bc	31			31		49
50	158	143	90.2	45	28.2	49.2±1.0c	25			32
100	141	125	88.8	46	32.5	44.9±1.2ab	24			33
										34
										Average	44.0769	48.0968	49.1724	44.875

## Sheet: Table 3
Number of replicate	Groups (ng/mL)	No. of oocytes	No.(%) of embryos developed to							No. of total cells
		cultured	Cleaved (%)		Blastocyst (%)					0	10	50	100
1	0	38	29	76.3158	8	21.0526			1	45	90	120	32
	10	37	27	72.973	10	27.027			2	42	66	32	39
	50	38	27	71.0526	10	26.3158			3	54	70	36	36
	100	35	27	77.1429	7	20			4	32	88	149	47
									5	32	49	73	34
Number of replicate	Groups (ng/mL)	No. of oocytes	No.(%) of embryos developed to						6	45	60	34	35
		cultured	Cleaved (%)		Blastocyst (%)				7	63	52	70	41
2	0	28	17	60.7143	4	14.2857			8	41	64	44	74
	10	28	13	46.4286	7	25			9	32	89	45	44
	50	31	15	48.3871	6	19.3548			10	42	34	32	32
	100	28	10	35.7143	4	14.2857			11	70	59	70	36
									12	40	32	35	40
Number of replicate	Groups (ng/mL)	No. of oocytes	No.(%) of embryos developed to						13	34	48	32	50
		cultured	Cleaved (%)		Blastocyst (%)				14	63	70	42	33
3	0	22	16	72.7273	5	22.7273			15	51	38	101
	10	22	17	77.2727	8	36.3636			16	32	93	49
	50	22	16	72.7273	5	22.7273			17	35	50	51
	100	20	15	75	3	15			18		70	40
									19		110	51
									20		45	80
Table 3. Effects of hrG-CSF supplementation at various concentrations on porcine pre-implantation embryonic development of in vitro fertilization embryos									21		37	41
Groups (ng/ml)	No. of oocytes	No. (%) of embryos developed to				Total cell numbers per BL(mean ± SEM)			22		79
	cultured (4)*	≥ 2-cells(%)		Blastocysts(%) †					23		45
control	88	62	88.5	17	31.8	44.3±3.0ab	17		24
10	87	57	88.4	25	35	62.5±4.5c	23		25
50	91	58	90.2	21	28.2	58.4±6.9bc	21		26
100	83	52	88.8	14	32.5	41.0±2.9a	14		27
									28
									29
									30
									31
									32
									33
									34
									35
									36
									37
									38
									Average	44.2941	62.5217	58.4286	40.9286

## Sheet: Table 4
Number of replicate	Groups (Days)	No. of oocytes	No.(%) of embryos developed to							No. of total cells
		cultured	Cleaved (%)		Blastocyst (%)					Control	0-3	4-7	0-7
1	Control	30	22	73.3333	10	33.3333			1	40	34	47	68
	0-3	30	23	76.6667	11	36.6667			2	37	32	51	42
	4-7	30	22	73.3333	9	30			3	49	65	40	59
	0-7	30	21	70	11	36.6667			4	47	45	48	41
									5	32	48	41	42
Number of replicate	Groups (Days)	No. of oocytes	No.(%) of embryos developed to						6	40	54	51	59
		cultured	Cleaved (%)		Blastocyst (%)				7	55	45	54	42
2	Control	33	25	75.7576	10	30.303			8	43	34	38	57
	0-3	33	24	72.7273	10	30.303			9	32	65	38	53
	4-7	33	26	78.7879	11	33.3333			10	41	42	45	45
	0-7	33	24	72.7273	11	33.3333			11	51	44	37	40
									12	50	58	42	63
Number of replicate	Groups (Days)	No. of oocytes	No.(%) of embryos developed to						13	57	40	49	48
		cultured	Cleaved (%)		Blastocyst (%)				14	58	38	56	61
3	Control	26	19	73.0769	9	34.6154			15	34	43	70	34
	0-3	26	19	73.0769	9	34.6154			16	35	32	65	57
	4-7	26	21	80.7692	8	30.7692			17	32	65	42	41
	0-7	26	20	76.9231	9	34.6154			18	35	46	35	50
									19	41	40	46	75
Table 4. Effects of hrG-CSF (10 ng/mL) treatment duration on in vitro development of parthenotes									20	34	45	48	68
Groups	No. of oocyte	No. (%) of embryos developed to				Total cell numbers per BL(mean ± SEM)			21	46	55	31	45
	cultured (3)*	≥ 2-cells(%)		Blastocysts(%) †					22	49	46	60	58
control	89	66	74.1	29	32.8	42.0±1.5a	28		23	44	46	57	48
Day 0 to 3	89	66	74.2	30	33.9	45.3±1.7a	29		24	41	36	31	43
Day 4 to 7	89	69	77.6	28	31.4	46.4±1.9ab	28		25	32	41	39	56
Day 0 to 7	89	65	73.2	31	34.9	51.2±2.1b	31		26	45	43	32	32
									27	39	44	58	33
									28	38	48	49	70
									29		41		57
									30				59
									31				42
									32
									33
									34
									Average	42.0357	45.3448	46.4286	51.2258

## Sheet: Table 5
Number of replicate	Groups (Days)	No. of oocytes	No.(%) of embryos developed to							No. of total cells
		cultured	Cleaved (%)		Blastocyst (%)					Control	0-3	4-7	0-7
1	Control	24	18	75	3	12.5			1	39	46	63	55
	0-3	25	17	68	4	16			2	49	47	54	52
	4-7	25	17	68	4	16			3	62	63	46	57
	0-7	25	18	72	5	20			4	55	57	63	61
									5	52	50	62	54
Number of replicate	Groups (Days)	No. of oocytes	No.(%) of embryos developed to						6	62	56	66	56
		cultured	Cleaved (%)		Blastocyst (%)				7	58	63	52	60
2	Control	27	21	77.7778	4	14.8148			8	63	62	46	57
	0-3	29	20	68.9655	5	17.2414			9	54	45	37	55
	4-7	27	21	77.7778	5	18.5185			10	51	47	53	49
	0-7	27	21	77.7778	6	22.2222			11	52	63	50	46
									12	60	64	54	58
Number of replicate	Groups (Days)	No. of oocytes	No.(%) of embryos developed to						13		50	48	54
		cultured	Cleaved (%)		Blastocyst (%)				14		53	39	52
3	Control	30	18	60	5	16.6667			15		54	48	51
	0-3	31	15	48.3871	6	19.3548			16				52
	4-7	30	15	50	6	20			17				54
	0-7	30	17	56.6667	7	23.3333			18				57
									19
Table 5. Effects of hrG-CSF (10 ng/mL) treatment duration on in vitro development of in vitro fertilization embryos									20
Groups	No. of oocyte	No. (%) of embryos developed to				Total cell numbers per BL(mean ± SEM)			21
	cultured (3)*	≥ 2-cells(%)		Blastocysts(%) †					22
control	81	57	70.4	12	14.8	54.8±2.0	12		23
Day 0 to 3	85	52	61.3	15	17.7	54.7±1.8	15		24
Day 4 to 7	82	53	64.7	15	18.3	52.1±2.2	15		25
Day 0 to 7	82	56	68.4	18	22	54.4±0.3	18		26
									27
									28
									29
									30
									31
									32
									33
									34
									Average	54.75	54.6667	52.0667	54.4444

## Sheet: Table 6
Number of replicate	Groups (Days)	No. of oocytes	No.(%) of embryos developed to
		cultured	Cleaved (%)		Blastocyst (%)
1	Control	41	29	70.7317	5	12.1951
	10ng/mL	39	26	66.6667	8	20.5128
Number of replicate	Groups (Days)	No. of oocytes	No.(%) of embryos developed to
		cultured	Cleaved (%)		Blastocyst (%)
2	Control	20	12	60	4	20
	10ng/mL	20	15	75	5	25
Number of replicate	Groups (Days)	No. of oocytes	No.(%) of embryos developed to
		cultured	Cleaved (%)		Blastocyst (%)
3	Control	16	13	81.25	2	12.5
	10ng/mL	16	13	81.25	4	25
Number of replicate	Groups (Days)	No. of oocytes	No.(%) of embryos developed to
		cultured	Cleaved (%)		Blastocyst (%)
4	Control	24	17	70.8333	3	12.5
	10ng/mL	23	14	60.8696	5	21.7391
Number of replicate	Groups (Days)	No. of oocytes	No.(%) of embryos developed to
		cultured	Cleaved (%)		Blastocyst (%)
5	Control	16	14	87.5	3	18.75
	10ng/mL	17	13	76.4706	4	23.5294
Number of replicate	Groups (Days)	No. of oocytes	No.(%) of embryos developed to
		cultured	Cleaved (%)		Blastocyst (%)
6	Control	20	13	65	4	20
	10ng/mL	20	16	80	6	30
Number of replicate	Groups (Days)	No. of oocytes	No.(%) of embryos developed to
		cultured	Cleaved (%)		Blastocyst (%)
7	Control	40	29	72.5	9	22.5
	10ng/mL	41	29	70.7317	10	24.3902
Number of replicate	Groups (Days)	No. of oocytes	No.(%) of embryos developed to
		cultured	Cleaved (%)		Blastocyst (%)
8	Control	41	29	70.7317	10	24.3902
	10ng/mL	41	28	68.2927	11	26.8293
Number of replicate	Groups (Days)	No. of oocytes	No.(%) of embryos developed to
		cultured	Cleaved (%)		Blastocyst (%)
9	Control	41	25	60.9756	8	19.5122
	10ng/mL	41	31	75.6098	10	24.3902
Table 6. Effects of hrG-CSF treatment for entire stage culture duration on in vitro development of cloned embryos
Groups	No. of oocyte	No. (%) of embryos developed to
	cultured (9)*	≥ 2-cells(%)		Blastocysts(%) †
control	259	181	71.06	48	18.04
10ng/mL	258	185	72.77	63	24.6

## Sheet: Figure 2
	Fig. 2. Total cell number and apoptosis of cloned blastocyst after hrG-CSF treatment.
		Control					10ng/mL
		Nuclei	Apoptotic Nuclei	Index			Nuclei	Apoptotic Nuclei	Index
	1	20	13	65		1	40	5	12.5
	2	41	5	12.1951		2	56	1	1.78571
	3	30	3	10		3	24	7	29.1667
	4	23	4	17.3913		4	37	4	10.8108
	5	25	2	8		5	25	3	12
	6	56	3	5.35714		6	47	9	19.1489
	7	38	5	13.1579		7	32	4	12.5
	8	43	3	6.97674		8	32	4	12.5
	9	22	3	13.6364		9	42	2	4.7619
	10	25	4	16		10	28	3	10.7143
	11	23	1	4.34783		11	36	3	8.33333
	12	19	3	15.7895		12	20	3	15
	13	35	3	8.57143		13	64	3	4.6875
	14	21	4	19.0476		14	17	7	41.1765
	15	24	3	12.5		15	52	3	5.76923
	16	36	22	61.1111		16	42	3	7.14286
	17	46	14	30.4348		17	49	2	4.08163
	18	32	16	50		18	42	2	4.7619
	19	25	15	60		19	41	7	17.0732
	20	47	11	23.4043		20	37	4	10.8108
	21	32	12	37.5		21	80	11	13.75
	22	32	0	0		22	47	17	36.1702
	23	32	19	59.375		23	71	5	7.04225
	24	40	23	57.5		24	59	6	10.1695
	25	30	11	36.6667		25	49	13	26.5306
	26	22	8	36.3636		26	64	2	3.125
	27	39	12	30.7692		27	32	2	6.25
	28	36	10	27.7778		28	37	9	24.3243
	Average	31.9286	8.28571	26.3883		29	43	10	23.2558
						30	32	2	6.25
						31	46	14	30.4348
						32	32	1	3.125
						33	36	5	13.8889
						34	59	4	6.77966
						35	51	18	35.2941
						36	57	2	3.50877
						37	32	7	21.875
						38	41	1	2.43902
						39	64	3	4.6875
						40	54	11	20.3704
						Average	43.725	5.55	13.5999

## Sheet: Figure 3
	Fig. 3. Analysis of gene expression levels in porcine Day 7 blastocysts.
																																	Mean Error
			PCNA(CT)	GAPDH(CT)	delta CT	— delta CT				control	10ng/mL				Bcl2	GAPDH(CT)	delta CT	— delta CT				control	treatment						control	10ng/mL			control	10ng/mL
		Control	21.0098	17.975	3.03475	-0.328717	125.59			125.59	196.276			Control	23.664	17.975	5.68898	-0.464883	138.021			138.021	270.404					PCNA	100	174.238		PCNA	10.7327	32.8334
			20.1106	16.555	3.5556	0.192133	87.531			87.531	232.678				22.2912	16.555	5.7362	-0.417667	133.577			133.577	211.863					POU5F1	100	175.091		POU5F1	4.67799	14.3433
			20.3741	17.0106	3.36347	0	100			100	116.621				23.1645	17.0106	6.15387	0	100			100	198.403					Bcl2	100	183.174		Bcl2	9.68922	17.8429
																												Bax	100	142.46		Bax	27.9362	1.11028
									Average												Average
		10ng/mL	20.753	18.3624	2.39058	-0.972883	196.276		104.374					10ng/mL	23.0812	18.3624	4.71875	-1.43512	270.404		123.866
			20.4916	18.3465	2.14513	-1.21833	232.678			120.327	188.051				23.4172	18.3465	5.07073	-1.08313	211.863			111.428	218.304
			20.5125	17.3709	3.14163	-0.221833	116.621			83.8633	222.928				22.5363	17.3709	5.16543	-0.988433	198.403			107.84	171.043
										95.8097	111.735											80.7326	160.176
			POU5F1	GAPDH(CT)	delta CT	— delta CT				control	10ng/mL				Bax	GAPDH(CT)	delta CT	— delta CT				control	treatment
		Control	20.012	17.975	2.03698	-0.21715	116.243			116.243	180.732			Control	19.4836	17.975	1.50852	-1.27225	241.538			241.538	220.124
			18.7652	16.555	2.21017	-0.0439667	103.094			103.094	215.188				19.0045	16.555	2.4495	-0.331267	125.812			125.812	220.274
			19.2648	17.0106	2.25413	0	100			100	163.21				19.7914	17.0106	2.78077	0	100			100	225.386
									Average												Average
		10ng/mL	19.7627	18.3624	1.40028	-0.85385	180.732		106.446					10ng/mL	20.0049	18.3624	1.64245	-1.13832	220.124		155.783
			19.495	18.3465	1.14853	-1.1056	215.188			109.204	169.787				19.988	18.3465	1.64147	-1.1393	220.274			155.047	141.301
			18.9183	17.3709	1.5474	-0.706733	163.21			96.8514	202.157				18.9793	17.3709	1.60837	-1.1724	225.386			80.7608	141.398
										93.9444	153.327											64.1918	144.679
